# Supplementary material for: Bacterially Delivered miRNA-Mediated Toll-like Receptor 8 Gene Silencing for Combined Therapy in a Murine Model of Atopic Dermatitis: Therapeutic Effect of miRTLR8 in AD
Source: Microorganisms. 2021 Aug 12;9(8):1715. doi: 10.3390/microorganisms9081715 (PMC8401271; doi:10.3390/microorganisms9081715)
Supplement: Supplementary file 1 [file microorganisms-09-01715-s001.zip]

Archive with 1 entries (1 files):
- microorganisms-1269333-supplementary.pdf
